# Supplementary material for: Anopheles bionomics, insecticide resistance and malaria transmission in southwest Burkina Faso: A pre-intervention study
Source: PLoS One. 2020 Aug 3;15(8):e0236920. doi: 10.1371/journal.pone.0236920 (PMC7398507; doi:10.1371/journal.pone.0236920)
Supplement: S2 File — (TXT) [file pone.0236920.s007.txt]

Genepop 4.7.0: Hardy-Weinberg test

File: ag2_enq.txt (Ento_ag_2)

Number of populations detected:    4
Number of loci detected:           3


Estimation of exact P-Values by the Markov chain method. 
---------------------------------------------
Markov chain parameters for all tests:
Dememorization:              10000
Batches:                     20
Iterations per batch:        5000
Hardy Weinberg test when H1= heterozygote deficit
                         ************************


==========================================
     Results by locus
==========================================


Locus "geno_kdrw"
-----------------------------------------
                             Fis estimates
                            ---------------
POP         P-val   S.E.    W&C     R&H     Steps 
----------- ------- ------- ------- ------- ------
KPA          - 
DIA         0.0019  0.0003   0.8511  0.9070  53920 switches
NAV          - 
KPE          - 

Locus "geno_kdre"
-----------------------------------------
                             Fis estimates
                            ---------------
POP         P-val   S.E.    W&C     R&H     Steps 
----------- ------- ------- ------- ------- ------
KPA          - 
DIA          - 
NAV          - 
KPE          - 

Locus "geno_ace"
-----------------------------------------
                             Fis estimates
                            ---------------
POP         P-val   S.E.    W&C     R&H     Steps 
----------- ------- ------- ------- ------- ------
KPA          - 
DIA         1.0000  0.0000  -0.1667 -0.1714  32916 switches
NAV          - 
KPE          - 

==========================================
     Results by population
==========================================


Pop : KPA
-----------------------------------------
                             Fis estimates
                            ---------------
locus       P-val   S.E.    W&C     R&H     Steps 
----------- ------- ------- ------- ------- ------
geno_kdrw    No information. 
geno_kdre    No information. 
geno_ace     No information. 

Pop : DIA
-----------------------------------------
                             Fis estimates
                            ---------------
locus       P-val   S.E.    W&C     R&H     Steps 
----------- ------- ------- ------- ------- ------
geno_kdrw   0.0019  0.0003   0.8511  0.9070  53920 switches
geno_kdre    No information. 
geno_ace    1.0000  0.0000  -0.1667 -0.1714  32916 switches

Pop : NAV
-----------------------------------------
                             Fis estimates
                            ---------------
locus       P-val   S.E.    W&C     R&H     Steps 
----------- ------- ------- ------- ------- ------
geno_kdrw    No information. 
geno_kdre    No information. 
geno_ace     No information. 

Pop : KPE
-----------------------------------------
                             Fis estimates
                            ---------------
locus       P-val   S.E.    W&C     R&H     Steps 
----------- ------- ------- ------- ------- ------
geno_kdrw    No information. 
geno_kdre    No information. 
geno_ace     No information. 

Normal ending
------------------------------------------------------------- end --------------------------------------------------------------

Genepop 4.7.0: Hardy-Weinberg test

File: ag3_enq.txt (Ento_ag_3)

Number of populations detected:    22
Number of loci detected:           3


Estimation of exact P-Values by the Markov chain method. 
---------------------------------------------
Markov chain parameters for all tests:
Dememorization:              10000
Batches:                     20
Iterations per batch:        5000
Hardy Weinberg test when H1= heterozygote deficit
                         ************************


==========================================
     Results by locus
==========================================


Locus "geno_kdrw"
-----------------------------------------
                             Fis estimates
                            ---------------
POP         P-val   S.E.    W&C     R&H     Steps 
----------- ------- ------- ------- ------- ------
KPE         0.4803  0.0021   0.2500  0.2667  48000 switches
SID          - 
KPA          - 
TIA          - 
DIA         0.0103  0.0007   0.5752  0.5939  58983 switches
NAV         0.2934  0.0020   0.4783  0.5347  44300 switches
BOH          - 
YLE          - 
LOB          - 
YBE         1.0000  0.0000  -0.0244 -0.0249   2254 switches
SKI          - 
SAR          - 
GBI          - 
NBR         0.2012  0.0017   1.0000  1.5000  19958 switches
DON         1.0000  0.0000  -0.0370 -0.0383   3320 switches
NBO          - 
DMB          - 
NIP         0.0228  0.0008   0.8000  0.8791  47997 switches
DAN          - 
KOU          - 
NIA         0.0499  0.0013   0.4395  0.4520  55242 switches
PAL         0.0271  0.0011   0.5317  0.5443  29872 switches

Locus "geno_kdre"
-----------------------------------------
                             Fis estimates
                            ---------------
POP         P-val   S.E.    W&C     R&H     Steps 
----------- ------- ------- ------- ------- ------
KPE          - 
SID         1.0000  0.0000  -0.0213 -0.0217   2106 switches
KPA          - 
TIA          - 
DIA         1.0000  0.0000  -0.0857 -0.0877  15214 switches
NAV          - 
BOH          - 
YLE          - 
LOB          - 
YBE          - 
SKI          - 
SAR          - 
GBI          - 
NBR          - 
DON          - 
NBO          - 
DMB          - 
NIP          - 
DAN          - 
KOU          - 
NIA         1.0000  0.0000  -0.0435 -0.0443   6151 switches
PAL         1.0000  0.0000  -0.0333 -0.0338   4836 switches

Locus "geno_ace"
-----------------------------------------
                             Fis estimates
                            ---------------
POP         P-val   S.E.    W&C     R&H     Steps 
----------- ------- ------- ------- ------- ------
KPE         1.0000  0.0000  -0.2000 -0.2083  30992 switches
SID         0.8220  0.0023  -0.0762 -0.0777  58528 switches
KPA         1.0000  0.0000  -0.0526 -0.0550   4794 switches
TIA          - 
DIA         0.6669  0.0020   0.0141  0.0143  56176 switches
NAV          - 
BOH          - 
YLE         1.0000  0.0000  -0.1429 -0.1500  17780 switches
LOB          - 
YBE         1.0000  0.0000  -0.1707 -0.1736  48636 switches
SKI         0.7967  0.0021  -0.0588 -0.0603  55267 switches
SAR         1.0000  0.0000  -0.1111 -0.1200   9042 switches
GBI          - 
NBR         1.0000  0.0000  -0.3333 -0.3750  19970 switches
DON         0.5927  0.0009   0.1026  0.1065  52466 switches
NBO          - 
DMB         1.0000  0.0000  -0.3333 -0.3500  43716 switches
NIP         1.0000  0.0000  -0.1765 -0.1833  27616 switches
DAN         0.4370  0.0025   0.2683  0.2847  44075 switches
KOU         1.0000  0.0000  -0.3846 -0.3968  48322 switches
NIA         0.7925  0.0020  -0.0526 -0.0536  57426 switches
PAL         1.0000  0.0000  -0.2069 -0.2092  56657 switches

==========================================
     Results by population
==========================================


Pop : KPE
-----------------------------------------
                             Fis estimates
                            ---------------
locus       P-val   S.E.    W&C     R&H     Steps 
----------- ------- ------- ------- ------- ------
geno_kdrw   0.4803  0.0021   0.2500  0.2667  48000 switches
geno_kdre    No information. 
geno_ace    1.0000  0.0000  -0.2000 -0.2083  30992 switches

Pop : SID
-----------------------------------------
                             Fis estimates
                            ---------------
locus       P-val   S.E.    W&C     R&H     Steps 
----------- ------- ------- ------- ------- ------
geno_kdrw    No information. 
geno_kdre   1.0000  0.0000  -0.0213 -0.0217   2106 switches
geno_ace    0.8220  0.0023  -0.0762 -0.0777  58528 switches

Pop : KPA
-----------------------------------------
                             Fis estimates
                            ---------------
locus       P-val   S.E.    W&C     R&H     Steps 
----------- ------- ------- ------- ------- ------
geno_kdrw    No information. 
geno_kdre    No information. 
geno_ace    1.0000  0.0000  -0.0526 -0.0550   4794 switches

Pop : TIA
-----------------------------------------
                             Fis estimates
                            ---------------
locus       P-val   S.E.    W&C     R&H     Steps 
----------- ------- ------- ------- ------- ------
geno_kdrw    No information. 
geno_kdre    No information. 
geno_ace     No information. 

Pop : DIA
-----------------------------------------
                             Fis estimates
                            ---------------
locus       P-val   S.E.    W&C     R&H     Steps 
----------- ------- ------- ------- ------- ------
geno_kdrw   0.0103  0.0007   0.5752  0.5939  58983 switches
geno_kdre   1.0000  0.0000  -0.0857 -0.0877  15214 switches
geno_ace    0.6669  0.0020   0.0141  0.0143  56176 switches

Pop : NAV
-----------------------------------------
                             Fis estimates
                            ---------------
locus       P-val   S.E.    W&C     R&H     Steps 
----------- ------- ------- ------- ------- ------
geno_kdrw   0.2934  0.0020   0.4783  0.5347  44300 switches
geno_kdre    No information. 
geno_ace     No information. 

Pop : BOH
-----------------------------------------
                             Fis estimates
                            ---------------
locus       P-val   S.E.    W&C     R&H     Steps 
----------- ------- ------- ------- ------- ------
geno_kdrw    No information. 
geno_kdre    No information. 
geno_ace     No information. 

Pop : YLE
-----------------------------------------
                             Fis estimates
                            ---------------
locus       P-val   S.E.    W&C     R&H     Steps 
----------- ------- ------- ------- ------- ------
geno_kdrw    No information. 
geno_kdre    No information. 
geno_ace    1.0000  0.0000  -0.1429 -0.1500  17780 switches

Pop : LOB
-----------------------------------------
                             Fis estimates
                            ---------------
locus       P-val   S.E.    W&C     R&H     Steps 
----------- ------- ------- ------- ------- ------
geno_kdrw    No information. 
geno_kdre    No information. 
geno_ace     No information. 

Pop : YBE
-----------------------------------------
                             Fis estimates
                            ---------------
locus       P-val   S.E.    W&C     R&H     Steps 
----------- ------- ------- ------- ------- ------
geno_kdrw   1.0000  0.0000  -0.0244 -0.0249   2254 switches
geno_kdre    No information. 
geno_ace    1.0000  0.0000  -0.1707 -0.1736  48636 switches

Pop : SKI
-----------------------------------------
                             Fis estimates
                            ---------------
locus       P-val   S.E.    W&C     R&H     Steps 
----------- ------- ------- ------- ------- ------
geno_kdrw    No information. 
geno_kdre    No information. 
geno_ace    0.7967  0.0021  -0.0588 -0.0603  55267 switches

Pop : SAR
-----------------------------------------
                             Fis estimates
                            ---------------
locus       P-val   S.E.    W&C     R&H     Steps 
----------- ------- ------- ------- ------- ------
geno_kdrw    No information. 
geno_kdre    No information. 
geno_ace    1.0000  0.0000  -0.1111 -0.1200   9042 switches

Pop : GBI
-----------------------------------------
                             Fis estimates
                            ---------------
locus       P-val   S.E.    W&C     R&H     Steps 
----------- ------- ------- ------- ------- ------
geno_kdrw    No information. 
geno_kdre    No information. 
geno_ace     No information. 

Pop : NBR
-----------------------------------------
                             Fis estimates
                            ---------------
locus       P-val   S.E.    W&C     R&H     Steps 
----------- ------- ------- ------- ------- ------
geno_kdrw   0.2012  0.0017   1.0000  1.5000  19958 switches
geno_kdre    No information. 
geno_ace    1.0000  0.0000  -0.3333 -0.3750  19970 switches

Pop : DON
-----------------------------------------
                             Fis estimates
                            ---------------
locus       P-val   S.E.    W&C     R&H     Steps 
----------- ------- ------- ------- ------- ------
geno_kdrw   1.0000  0.0000  -0.0370 -0.0383   3320 switches
geno_kdre    No information. 
geno_ace    0.5927  0.0009   0.1026  0.1065  52466 switches

Pop : NBO
-----------------------------------------
                             Fis estimates
                            ---------------
locus       P-val   S.E.    W&C     R&H     Steps 
----------- ------- ------- ------- ------- ------
geno_kdrw    No information. 
geno_kdre    No information. 
geno_ace     No information. 

Pop : DMB
-----------------------------------------
                             Fis estimates
                            ---------------
locus       P-val   S.E.    W&C     R&H     Steps 
----------- ------- ------- ------- ------- ------
geno_kdrw    No information. 
geno_kdre    No information. 
geno_ace    1.0000  0.0000  -0.3333 -0.3500  43716 switches

Pop : NIP
-----------------------------------------
                             Fis estimates
                            ---------------
locus       P-val   S.E.    W&C     R&H     Steps 
----------- ------- ------- ------- ------- ------
geno_kdrw   0.0228  0.0008   0.8000  0.8791  47997 switches
geno_kdre    No information. 
geno_ace    1.0000  0.0000  -0.1765 -0.1833  27616 switches

Pop : DAN
-----------------------------------------
                             Fis estimates
                            ---------------
locus       P-val   S.E.    W&C     R&H     Steps 
----------- ------- ------- ------- ------- ------
geno_kdrw    No information. 
geno_kdre    No information. 
geno_ace    0.4370  0.0025   0.2683  0.2847  44075 switches

Pop : KOU
-----------------------------------------
                             Fis estimates
                            ---------------
locus       P-val   S.E.    W&C     R&H     Steps 
----------- ------- ------- ------- ------- ------
geno_kdrw    No information. 
geno_kdre    No information. 
geno_ace    1.0000  0.0000  -0.3846 -0.3968  48322 switches

Pop : NIA
-----------------------------------------
                             Fis estimates
                            ---------------
locus       P-val   S.E.    W&C     R&H     Steps 
----------- ------- ------- ------- ------- ------
geno_kdrw   0.0499  0.0013   0.4395  0.4520  55242 switches
geno_kdre   1.0000  0.0000  -0.0435 -0.0443   6151 switches
geno_ace    0.7925  0.0020  -0.0526 -0.0536  57426 switches

Pop : PAL
-----------------------------------------
                             Fis estimates
                            ---------------
locus       P-val   S.E.    W&C     R&H     Steps 
----------- ------- ------- ------- ------- ------
geno_kdrw   0.0271  0.0011   0.5317  0.5443  29872 switches
geno_kdre   1.0000  0.0000  -0.0333 -0.0338   4836 switches
geno_ace    1.0000  0.0000  -0.2069 -0.2092  56657 switches

Normal ending
